# Supplementary material for: Peptidomimetic Phenoxymethyl Ketone Warheads as Potent Dual-Mode Inhibitors against SARS-CoV‑2 Mpro and Cathepsin
Source: J Med Chem. 2025 May 26;68(11):10953–69. doi: 10.1021/acs.jmedchem.4c03147 (PMC12169608; doi:10.1021/acs.jmedchem.4c03147)
Supplement: Supplementary file 2 [file jm4c03147_si_002.xlsx]

## Sheet: Sheet1
Compound	SMILES	pIC50 (Mpro biochemical assay)	pIC50 (hCTSL biochemical assay)	pIC50 (hCTSB biochemical assay)	pIC50 (mCTSL biochemical assay)	pIC50 (mCTSB biochemical assay)	pIC50 (hamster CTSL biochemical assay)	pEC50 (Mpro reporter assay)	pEC50 (Entry reporter assay)	pEC50 (SARS-CoV-2 CPE reduction assay)	pEC50 (SARS-CoV CPE reduction assay)	pEC50 (MERS-CoV CPE reduction assay)	Log D	Kinetic solubility [μM]	Mouse plasma protein binding, fraction bound [%]	CLint (mouse hepatocytes) [μL/min/106 cells]	CLint (hamster hepatocytes) [μL/min/106 cells]	t1/2 (hamster hepatocytes) [min]	CLint (hamster hepatocytes + ritonavir 4:1) [μL/min/106 cells]	t1/2 (hamster hepatocytes + ritonavir 4:1) [min]	CL (mouse microsomes) [μL/min/mg protein]	t1/2 (mouse microsomes) [min]	CL (hamster microsomes) [μL/min/mg protein]	t1/2 (hamster microsomes) [min]	CL (human microsomes) [μL/min/mg protein]	t1/2 (human microsomes) [min]	Calpain-1 inhibition at 10 μM [%]	Caspase 2 inhibition at 10 μM [%]	Cathepsin D inhibition at 10 μM [%]	Neutrophil Elastase 2 inhibition at 10 μM [%]	Thrombin inhibition at 10 μM [%]	Trypsin inhibition at 10 μM [%]	t1/2 (5 mg/kg IV) [h]	AUC0-inf (5 mg/kg IV) [ng*h/mL]	Cmax (100 mg/kg IP) [ng/mL]	tmax (100 mg/kg IP) [h]	t1/2 (100 mg/kg IP) [h]	AUC0-inf (100 mg/kg IP) [ng*h/mL]	%F (100 mg/kg IP)	Cmax (100 mg/kg SC) [ng/mL]	tmax (100 mg/kg SC) [h]	t1/2 (100 mg/kg SC) [h]	AUC0-inf (100 mg/kg SC) [ng*h/mL]	%F (100 mg/kg SC)	Cmax (200 mg/kg PO) [ng/mL]	tmax (200 mg/kg PO) [h]	t1/2 (200 mg/kg PO) [h]	AUC0-inf (200 mg/kg PO) [ng*h/mL]	%F (200 mg/kg PO)
1	O=C(C1=CC(C(OC)=CC=C2)=C2N1)N[C@@H](CC3=CC(F)=CC=C3)C(N[C@H](C(COC4=C(F)C(F)=C(CO)C(F)=C4F)=O)C[C@H](CCN5)C5=O)=O	8.61	7.54	6.36 ± 0.05	7.08 ± 0.11		8.34 ± 0.09	6.98	5.6	6.89	6.52	8.28	1.65	18	98.06	185.8	87.6	7.9	77.1	9	586	1.18	2373	0.58	350	4.04	3	11	8	2	0.2 ± 1.1	-3.4 ± 9.0	2.77 ± 0.76	1443 ± 203	1874 ± 291	4.00 ± 0.00	8.23 ± 1.68	19542 ± 2955	62	1206 ± 196	1.00 ± 0.00	11.1 ± 2.18	14205 ± 4940	40	650 ± 338	1.00 ± 0.00	24.8 ± 4.21	2511 ± 1970	3
2	O=C1NCC[C@H]1C[C@@H](C(COC2=C(F)C(F)=C(CO)C(F)=C2F)=O)NC([C@@H](CC3=CC(F)=CC=C3)NC(C4=CC(C(OC)=CC=C5)=C5N4)=O)=O	5.37	4.67	5.14	4.87			4.73	< 4.30	4.66
3	O=C(CCCCCCC)N[C@@H](CC1=CC(F)=CC=C1)C(N[C@H](C(COC2=C(F)C(F)=C(CO)C(F)=C2F)=O)C[C@H](CCN3)C3=O)=O	7.94	7.39	7.92	7.12					7.15			2.23	0	99.59	206.3
4	O=C(CCCCCCCCCCCCCCC)N[C@@H](CC1=CC(F)=CC=C1)C(N[C@H](C(COC2=C(F)C(F)=C(CO)C(F)=C2F)=O)C[C@H](CCN3)C3=O)=O	5.42	< 4.30	5.11	4.98			< 4.30	5.25	5.65			> 3.5	0		9.31
5	O=C1NCC[C@H]1C[C@@H](C(COC2=C(F)C(F)=C(CO)C(F)=C2F)=O)NC([C@H](CC3=CNC4=C3C=CC=C4)NC(C5=CC(C=CC=C6)=C6N5)=O)=O	7.38	7.64	6.54 ± 0.25	6.65	7.91		5.54	5.24	5.93			1.5	0	98.79	181.7
6	O=C([C@@H](C1)C[C@@H](C(COC2=C(F)C(F)=C(CO)C(F)=C2F)=O)NC([C@H](CC3=CC(F)=CC=C3)NC(C4=CC(C(OC)=CC=C5)=C5N4)=O)=O)NC1=O	8.22	7.89	6.55 ± 0.22	7.01					5.72			3.08	20.9		155.5
7	CC1(C)[C@@H]2[C@H]1[C@@H](C(N[C@H](C(COC3=C(F)C(F)=C(CO)C(F)=C3F)=O)C[C@@H]4CCNC4=O)=O)N(C([C@@H](NC(C(F)(F)F)=O)C(C)(C)C)=O)C2	8.56	< 4.30	4.82	4.45	5.73	5.07 ± 0.10			7.3			2.82	71.3	96.45	121.2	50.2	13.8	41.9	16.6			803	1.73							0.4 ± 0.9	9.9 ± 6.6	3.54 ± 0.68	6454 ± 778	4552 ± 303	0.42 ± 0.14	4.68 ± 0.74	9528 ± 79	7.3	2575 ± 500	1.00 ± 0.00	3.17 ± 0.64	12889 ± 2489	10	597 ± 56	0.33 ± 0.14	7.54 ± 6.40	1633 ± 210	0.6
8	O=C1NCC[C@H]1C[C@@H](C(COC2=C(F)C(F)=C(C(C)O)C(F)=C2F)=O)NC([C@H](CC3=CC(F)=CC=C3)NC(C4=CC(C(OC)=CC=C5)=C5N4)=O)=O	8.25	7.34	5.73 ± 0.10	6.54 ± 0.14		7.92 ± 0.18	8.06	5.54	6.8			3.26	12.3	99.17	64.5	33.1	20.9	29.7	23.3	1100	1.28	1287	1.08			5	20	9	2	-0.2 ± 0.6	7.5 ± 4.9	2.47 ± 0.35	3420 ± 416	951 ± 221	1.00 ± 0.00	3.45 ± 1.18	6109 ± 735	8.2	372 ± 31	3.33 ± 1.15	4.11 ± 0.79	3003 ± 155	4.3	29 ± 4.5	1.50 ± 2.17	1.52	31	0
9	O=C([C@@H](C1)C[C@@H](C(COC2=C(F)C(F)=C(C(C)O)C(F)=C2F)=O)NC([C@H](CC3=CC(F)=CC=C3)NC(C4=CC(C(OC)=CC=C5)=C5N4)=O)=O)NC1=O	8.26	7.65	6.09	6.8					5.92			2.6	6.33		133.6
10	O=C1NCC[C@H]1C[C@@H](C(COC2=C(F)C(F)=C(C(C)(C)O)C(F)=C2F)=O)NC([C@H](CC3=CC(F)=CC=C3)NC(C4=CC(C(OC)=CC=C5)=C5N4)=O)=O	8.15	6.95	5.94 ± 0.10	6.03 ± 0.16			8.33	5.69	6.92			3.15	3.65	98.95	47.6	27.5	25.2	19.4	35.7	780	1.9	500	2.77
11	O=C([C@@H](C1)C[C@@H](C(COC2=C(F)C(F)=C(C(C)(C)O)C(F)=C2F)=O)NC([C@H](CC3=CC(F)=CC=C3)NC(C4=CC(C(OC)=CC=C5)=C5N4)=O)=O)NC1=O	8.17	7.95	5.88	6.5			5.91	5.05	6.12			2.03	0.88		124.3
12	O=C(COC1=C(F)C(F)=C(C(C)(C)O)C(F)=C1F)[C@H](CCN2N=CNC2=O)NC([C@H](CC3=CC(F)=CC=C3)NC(C4=CC(C(OC)=CC=C5)=C5N4)=O)=O	6.75	9.48	6.65	7.66	> 8.16		4.66	5.14	6.19			2.88	5.84	99.69	76.8
13	O=C(COC1=C(F)C(F)=C(C(C)(C)O)C(F)=C1F)[C@H](CCN2C=NNC2=O)NC([C@H](CC3=CC(F)=CC=C3)NC(C4=CC(C(OC)=CC=C5)=C5N4)=O)=O	6.53	8.71	6.68	7.63	> 8.16				5.78			2.7	6.78	99.69	78.8
14	CC1(C)[C@@H]2[C@H]1[C@@H](C(N[C@H](C(COC3=C(F)C(F)=C(C(C)(C)O)C(F)=C3F)=O)C[C@@H]4CCNC4=O)=O)N(C([C@@H](NC(C(F)(F)F)=O)C(C)(C)C)=O)C2	8.44	< 4.30	< 4.30	< 4.30	5.3	4.67 ± 0.33	8	< 4.52	7.4			2.52	77.2	99.24	112.1	62.1	11.2	44.7	15.5			377	1.73	40	35.03	-7	7	-23	4	4.1 ± 1.5	10.2 ± 3.3	3.82 ± 0.28	8633 ± 129	11931 ± 1965	3.00 ± 1.73	5.30 ± 1.68	141356 ± 21008	78.2	4096 ± 643	6.00 ± 0.00	3.45 ± 0.13	49595 ± 5012	28.6	1581 ± 92	2.67 ± 1.15	3.20 ± 1.60	20061 ± 2749	5.4
15	O=C(N[C@@H](C[C@H](CCN1)C1=O)C(COC2=C(F)C(F)=CC(F)=C2F)=O)[C@@H](NC(C3=CC4=C(N3)C=CC=C4OC)=O)CC5=CC(F)=CC=C5	8.23	7.39	5.46	6.22					7.4			2.99	1.4	99.57	240.3
16	O=C(N[C@@H](C[C@H](CCN1)C1=O)C(COC2=C(F)C(F)=C(F)C(F)=C2F)=O)[C@@H](NC(C3=CC4=C(N3)C=CC=C4OC)=O)CC5=CC(F)=CC=C5	8.17	6.98	5.82	6.26			> 8.52	6.17	7.4			2.95	4.09	99.33	153.7
Nirmatrelvir	O=C(N[C@@H](C[C@@H]1CCNC1=O)C#N)[C@@H]2[C@@]3([H])C(C)(C)[C@@]3([H])CN2C([C@@H](NC(C(F)(F)F)=O)C(C)(C)C)=O	8.59	< 4.30	< 4.30	< 4.30	5.88		6.68		7
